# Supplementary material for: Bacteriocin AS-48 and High Hydrostatic Pressure as Hurdles in a Vegetable Cream upon Temperature Abuse
Source: Microorganisms. 2026 Apr 16;14(4):892. doi: 10.3390/microorganisms14040892 (PMC13118743; doi:10.3390/microorganisms14040892)
Supplement: Supplementary file 1 [file microorganisms-14-00892-s001.zip]

Archive with 1 entries (1 files):
- microorganisms-4234172-supplementary.pdf
